# Supplementary material for: Characteristics of BRCA2 Mutated Prostate Cancer at Presentation
Source: Int J Mol Sci. 2022 Nov 3;23(21):13426. doi: 10.3390/ijms232113426 (PMC9659116; doi:10.3390/ijms232113426)
Supplement: Supplementary file 1 [file ijms-23-13426-s001.zip]

Archive with 3 entries (3 files):
- Table S1 Sample genomic characteristics.xlsx
- Table S2 BRCA2 mutation profile.xlsx
- Table S3 Patient characteristics.xlsx
