# Supplementary material for: Characteristics of BRCA2 Mutated Prostate Cancer at Presentation
Source: Int J Mol Sci. 2022 Nov 3;23(21):13426. doi: 10.3390/ijms232113426 (PMC9659116; doi:10.3390/ijms232113426)
Supplement: Supplementary file 1 [file ijms-23-13426-s001.zip › Table S1 Sample genomic characteristics.xlsx]

## Sheet: Sheet1
Sample_ID	WT	WT	BRCA2_mutated	BRCA2_mutated	17	24	26	38	39	46	49	54	58	66	71	80	81	85	86	87	107	120	126	1	2	3	4	5	6	7	8	9	10	11	12	13	14	15	16	18	19	20	21	22	23	25	27	28	29
Gene Symbol	altered	not_altered	altered	not_altered	YES	YES	YES	YES	YES	YES	YES	YES	YES	YES	YES	YES	YES	YES	YES	YES	YES	YES	YES	NO	NO	NO	NO	NO	NO	NO	NO	NO	NO	NO	NO	NO	NO	NO	NO	NO	NO	NO	NO	NO	NO	NO	NO	NO	NO
TMPRSS2	27	80	3	16					TMPRSS2-ERG fusion		TMPRSS2-PRDM15 fusion									TMPRSS2-ERG fusion					TMPRSS2-ERG fusion		TMPRSS2-ETV1 fusion				c.244T>G Missense	c.77_81dupACCTA Frameshift		TMPRSS2-ERG fusion											TMPRSS2-ERG fusion
TP53	22	85	2	17		c.824G>C Missense								c.473G>A Missense										c.31G>C Missense			c.1120G>T Missense				c.1146delA Frameshift			c.596dupG Frameshift						c.91G>A Missense		c.404G>A Missense					c.844C>T Missense
LRP1B	21	86	3	16															c.8131C>T Missense c.9482dupA Frameshift			c.2281A>G Missense	c.9482dupA Frameshift				c.9482dupA Frameshift					c.9482dupA Frameshift					c.9482dupA Frameshift												c.9482dupA Frameshift
AR	19	88	7	12		Exon 1-2 splicing Exon 5-8 splicing	Ampli Xq12	CN loss Xq12					c.2226G>T Missense	CN loss Xq12							CN loss Xq12 c.237_239dupGCA Inframe inser	CN gain Xq12		Ampli Xq12										c.2226G>T Missense c.234_239dupGCAGCA Inframe inser							CN gain Xq12
MYC	18	89	4	15		CN gain 8q24.21	CN gain 8q24.21					CN gain 8q24.21										CN gain 8q24.21		CN gain 8q24.21		Ampli 8q24.21							CN gain 8q24.21					CN gain 8q24.21											CN gain 8q24.21
FGFR1	17	90	1	18										CN loss 8p11.23										CN gain 8p11.23		CN gain 8p11.23			CN gain 8p11.23								CN loss 8p11.23	CN gain 8p11.23
KDM6A	17	90	3	16								c.598T>A Missense										c.598T>A Missense	c.598T>A Missense				c.598T>A Missense					c.598T>A Missense	c.1901A>C Missense			c.1921C>T Nonsense	c.1419delA Frameshift c.598T>A Missense												c.598T>A Missense
CDK12	16	91	3	16			c.1792C>T Nonsense				c.957C>G Nonsense					c.1604C>G Missense																c.2089C>T Missense	c.2563_2564dupTT c.226dupA Frameshift															c.226dupA c.2163dupA Frameshift	c.1687C>T Nonsense
NOTCH1	16	91	1	18															c.7642G>A Missense																														NOTCH1-DPP7 fusion
PTEN	15	92	2	17							c.155_164+37delATGTAGTAAGGTAAGAATGCTTTGATTTTCTATTTCAAATATTGATG Splice donor											CN loss 10q23.31						c.464A>G Missense						CN loss 10q23.31							c.437T>A Nonsense
ROS1	14	93	5	14				c.397T>C Missense c.5536dupG c.5536delG Frameshift								c.7031A>G Missense	c.2173G>A c.4554A>T c.4553A>T Missense			c.6639C>A Missense	c.4058A>C c.6639C>A Missense
SPEN	14	93	1	18															c.4252C>T Nonsense									c.3680_3685delAGAAAA Inframe inser				c.2405delT Frameshift										c.2405T>A Missense			c.2405delT Frameshift				c.2405T>A Missense
KMT2A	13	94	3	16		c.9313dupA Frameshift				c.134dupC Frameshift						c.3647A>G Missense																														c.643T>C Missense	c.849dupT Frameshift
FAT1	12	95	1	18																		c.2956G>A Missense		c.5036C>T Missense	c.4994C>T c.7790G>A Missense				c.9734T>C c.3337G>A Missense			c.10955C>T Missense										c.8761G>A Missense	c.755A>C Missense
ATM	11	96	8	11		Deletion 11q22.3		c.560dupT c.560delT Frameshift		c.8110dupT c.8110delT Frameshift		c.2771G>A Missense	c.4411_4412insT Frameshift			c.5948A>G c.9050T>A c.9022C>T Missense	c.3714A>T Missense c.3713T>A Nonsense				Deletion 11q22.3
BRAF	11	96	4	15							c.1801A>G Missense				c.1801A>G Missense	c.1208delC Frameshift							CN gain 7q34											CN gain 7q34						c.1406G>C Missense
BRCA2	11	96	19	0	CN loss 13q13.1	c.7887G>A Nonsense	c.9320dupT Frameshift	c.956delA Frameshift	c.3944dupG Frameshift	c.8524C>A Missense	c.5073delA c.5073dupA c.4284dupT Frameshift	c.5344C>T Nonsense	c.171C>A Nonsense	c.441_456delATGTACACATGTAACA Frameshift	c.3599_3600delGT Nonsense c.9097dupA Frameshift	c.9950T>C Missense c.9847_9848insC Frameshift	c.6853dupA c.6853delA Frameshift	c.9218A>G Missense c.9097dupA c.2957delA c.8546dupA Frameshift c.3939C>A Nonsense	c.6462T>G c.994dupA Frameshift	c.8524C>T Missense	c.9076C>T Nonsense	c.1770delT Frameshift c.1744A>C Missense	c.3830delA Frameshift c.9100C>T Nonsense c.295G>C Missense					c.1391T>C Missense			c.1744A>C Missense								c.4320A>C Missense	c.2575G>A c.176C>A Missense
CREBBP	11	96	0	19																																													c.6055G>A Missense
CDH1	10	97	1	18																c.1018A>G Missense						c.2494G>A Missense															c.1888C>G Missense
ETV1	10	97	1	18																	HFM1-ETV1 fusion																					c.562C>T Missense NDRG1-ETV1 fusion						ETV1-HNRNPA2B1 fusion
FOXA1	10	97	2	17																		c.755_757delACA Inframe del	c.758T>G Missense			c.796_809delTTCAAGTGCGAGAA c.787_791delCAGAA Frameshift c.794G>T Missense
KAT6A	10	97	0	19																							c.2387A>C Missense					c.2387A>C Missense	c.1807delC Frameshift deletion												c.2387A>C Missense
SLX4	10	97	1	18																	c.5060C>G Missense																				c.1898G>T Missense	c.1243G>A Missense
SPTA1	10	97	2	17															c.4418C>T Missense				c.6236G>T c.6233T>A Missense			c.326C>T Missense	c.326C>T Missense																	c.3697G>A Missense
APC	9	98	7	12				c.2896dupA c.2896delA c.5435dupA Frameshift		c.5642T>A c.3842C>A Nonsense	c.5642T>A c.5396T>G Nonsense		c.2522delT c.5642T>A Nonsense		c.4393_4394delAG Frameshift	c.5849delA c.4666dupA Frameshift c.4646A>G Missense		c.5071C>T Missense											c.4645delC Frameshift c.5257G>C Missense										c.5213A>C Missense				c.5213A>C Missense
GNAQ	9	98	3	16			c.286A>T Missense		c.175A>C Missense								c.175A>C Missense																					c.286A>T Missense
MGA	9	98	1	18																		c.5832delT Frameshift																			c.8668G>A Missense	c.6137A>G Missense
NOTCH3	9	98	1	18											c.1766A>T Missense															c.4712G>A Missense													c.6668_6669delCGinsTT Missense
NOTCH4	9	98	2	17																		c.1511-1G>A Splice Accep	c.1633G>A Missense																				c.2756C>T c.2811G>T Missense	c.5524C>A Missense
RANBP2	9	98	0	19																							c.3075_3076insC Frameshift															c.3075_3076insC Frameshift
ZFHX3	9	98	1	18																			c.74C>A Missense													c.9905delT Frameshift							c.10774C>T Missense				c.5476G>A Missense
EP300	8	99	4	15				c.6303_6323delTGGGCAGCCTGGCATGCCCCA Inframe del		c.5632delA Frameshift			c.3351dupT Frameshift			c.6970delC Frameshift c.4656T>G Missense																								c.4457T>A Missense
FANCI	8	99	2	17												c.2686G>A c.919C>T Missense					c.400C>G c.326C>G Missense												c.3851C>T Missense				c.3055C>T Missense
FGFR4	8	99	2	17														c.245G>A Nonsense					CN gain 5q35.2							c.1748C>T Missense
MET	8	99	2	17		CN gain 7q31.2 c.3687-1G>T Splice accep						c.2176A>T Missense												c.1906A>G Missense										CN gain 7q31.2
MSH3	8	99	5	14						c.2552delT Frameshift	c.2551delG Frameshift		c.263dupA Frameshift		c.2483T>C Missense	c.269C>A Missense											c.302delT Frameshift													c.2553dupA Frameshift								c.169G>C c.172G>C Missense
NCOR1	8	99	0	19																								c.1573dupA Frameshift					c.1670C>T Missense
NRG1	8	99	2	17										CN loss 8p12				c.272delA Frameshift						CN gain 8p12													CN loss 8p12			c.277G>T Missense
PDGFRB	8	99	0	19																																					PDE6A-PDGFRB fusion
PIK3CB	8	99	4	15		CN gain 3q22.3			c.2687G>T Missense									c.1810dupC c.1810delC Frameshift				CN gain 3q22.3				CN gain 3q22.3												c.1810delC Frameshift
PTPN11	8	99	4	15				c.1165A>C Missense						c.1165A>C Missense		c.1165A>C Missense	c.1165A>C Missense																							c.1165A>C Missense
SPOP	8	99	0	19																				c.304T>G Missense																	c.399C>A Missense		c.397T>G Missense	c.304T>G Missense
ARID1A	7	100	3	16						c.4715delA Frameshift	c.671dupC Frameshift					c.4705C>T Missense																																c.532dupA Frameshift
DDR2	7	100	0	19																							c.1749_1750insT Frameshift												c.737A>G Missense									c.1300C>T Missense
FGF19	7	100	1	18			CN gain 11q13.3																																			c.418C>T Missense						CN gain 11q13.3
JAK3	7	100	1	18															c.3137C>T Missense									c.586C>T Missense			c.1503G>T Missense				c.3268G>A Missense
ARID5B	6	101	0	19																							c.1832C>T c.2843G>A Missense					c.1832C>T Missense											c.333G>C Missense	c.1336C>T Missense
ATR	6	101	1	18												c.2309T>C Missense															c.335C>T Missense																	c.7817G>A Missense
BCR	6	101	0	19																								c.3238C>T Missense			c.1402A>G Missense													c.3810A>T Missense
CCND1	6	101	2	17			CN gain 11q13.3															CN gain 11q13.3																										CN gain 11q13.3
DOT1L	6	101	1	18															c.4423G>A Missense																												c.3869C>T Missense
EPHA5	6	101	0	19																											c.1496T>A Missense
ERBB2	6	101	2	17		c.1738-2A>C Splice accep													c.2897G>A Missense											c.808G>T Missense												c.1397C>T Missense
FGFR3	6	101	1	18																			CN loss 4p16.3							c.2159A>G Missense
KEL	6	101	1	18																			c.875G>A Missense			c.1915G>A Missense																c.875G>A Missense
MAP3K1	6	101	0	19																													c.614G>A Missense																c.2665G>C Missense
PALB2	6	101	3	16						c.1020_1021delTG Frameshift	c.1034T>A Nonsense		c.1034T>A Nonsense																														c.1538C>T Missense
PIK3CA	6	101	2	17				c.767dupG c.767delG Frameshift														CN gain 3q26.32							c.3140A>G Missense
PIK3CG	6	101	0	19																							c.1166A>C Missense					c.1166A>C Missense																	c.589G>A Missense
PRDM1	6	101	0	19																						c.1901A>G Missense															c.1378A>T Missense								c.1400C>T Missense
SMO	6	101	1	18		c.691C>T Missense																												c.1724A>T Missense
SOX10	6	101	0	19																																						c.1091A>C Missense
TET2	6	101	0	19																												c.965T>A Missense																c.962_964delAAC Inframe del
TFRC	6	101	1	18																		CN gain 3q29																	c.310A>G Missense
AKT1	5	102	1	18																			c.225C>G Missense																								c.49G>A Missense
ARID1B	5	102	1	18																		c.979_980insCAGGAGCAG Inframe inser c.977G>C c.971G>C Missense									c.1531G>C Missense	c.993_1007delAGGAGGAGCAGGAGC Inframe del c.992C>G Missense
ASXL1	5	102	0	19																				c.1720-2A>G Splice accep						c.2891C>T Missense
CARD11	5	102	1	18													c.1663delC Frameshift
CHD4	5	102	0	19																						c.3820A>G Missense
CHEK2	5	102	3	16											c.1236T>G Missense	c.395A>G Missense						c.844G>T Nonsense
DIS3	5	102	0	19																																	c.1571C>T Missense
ERBB3	5	102	0	19																															c.2900G>A Missense
ERG	5	102	1	18												c.623C>T Missense																SLC45A3-ERG fusion
FGF4	5	102	0	19																																												CN gain 11q13.3
GRIN2A	5	102	0	19
KDM5A	5	102	0	19																												c.2296A>T Missense					c.3764G>A Missense
MAP3K14	5	102	0	19																													c.763C>T Missense				c.763C>T Missense
MDC1	5	102	2	17															c.3055A>G Missense			c.3055A>G Missense
MSH2	5	102	2	17									c.664dupA Frameshift							c.2649T>G Missense																	c.1982A>G Missense	c.1255C>A Missense
MTOR	5	102	2	17													c.3401C>T Missense		c.5969C>T Missense																													c.3401C>T Missense
NOTCH2	5	102	1	18					c.2653C>T Missense
PIK3C2G	5	102	0	19																																	c.3811A>G Missense				c.3780G>T Missense
PRKDC	5	102	1	18															c.10123C>T Missense																	c.10290G>T Missense
PTCH1	5	102	0	19																										c.4325G>A Missense
RECQL4	5	102	0	19																													c.1115G>C Missense														c.2204G>A Missense
SHQ1	5	102	1	18															c.648T>A Missense
ALK	4	103	5	14	c.3574C>G Missense	EML4-ALK fusion											c.1472A>C Missense	c.4433T>C Missense		c.3260C>T Missense						c.1111G>A c.3599C>G c.487G>T Missense
BRCA1	4	103	4	15					c.154C>T Missense	c.1949delT c.1950_1951insG Frameshift			c.1952delA Frameshift			c.3309T>A Nonsense											c.1930T>A Missense
CUL3	4	103	0	19																								c.914T>G Missense																					c.962A>T Missense
EZH2	4	103	1	18					c.364G>A Missense																		c.638G>A Missense
FANCL	4	103	1	18														c.637G>A Missense
FGF3	4	103	2	17	c.404G>A Missense		CN gain 11q13.3
FLCN	4	103	0	19
GEN1	4	103	1	18																			c.314C>G Missense																c.1526C>T Missense	c.1733C>G Missense c.1090dupA Frameshift
HIST1H1C	4	103	1	18															c.376A>G c.460A>G Missense
INPP4B	4	103	1	18												c.2444C>A Missense c.2444_2445insA Frameshift												c.1759delC Nonsense
LATS2	4	103	0	19																					c.773T>A Missense
MAP3K13	4	103	1	18																			c.1567A>G Missense
MDM2	4	103	0	19																																				c.178C>T Missense								CN gain 12q15
MLH1	4	103	1	18						c.570delT Frameshift																											c.2080_2081invGA Missense			c.2050T>C Missense
MST1R	4	103	0	19																						c.2009T>G Missense																		c.986T>C Missense
MUTYH	4	103	1	18														c.1118C>T Missense																								c.715G>A Missense
NF1	4	103	2	17												c.4172C>A Missense	c.233dupA Frameshift																				c.308G>C Missense					c.5160G>T c.5146G>C Missense
RET	4	103	1	18										CN loss 10q11.21
RPS6KB2	4	103	1	18		c.1228-2A>T Splice accep
SLIT2	4	103	1	18																		c.212C>G Missense								c.3016_3030delGACTGTGAAAATAAT Inframe del													c.2946C>A Missense
TET1	4	103	0	19																									c.518T>C Missense												c.510G>T Missense		c.2524A>G Missense
ABL1	3	104	1	18															c.21delA Frameshift														c.1601T>C Missense
ABL2	3	104	0	19
AKT2	3	104	1	18																		CN gain 19q13.2
ANKRD26	3	104	0	19																																						c.58_60delCAG Inframe del
BIRC3	3	104	0	19																																													c.1290_1291insA Frameshift
CD3EAP	3	104	0	19																																					c.887C>T Missense		c.1507_1509dupAAG Inframe insert
CDK6	3	104	2	17			Ampli 7q21.2																CN loss 7q21.2											CN gain 7q21.2
CDKN1B	3	104	0	19																																c.193C>T Nonsense								c.185delT Frameshift
CDKN2A	3	104	2	17		c.197A>G Missense															c.197A>G Missense																		c.197A>G Missense
CEBPA	3	104	1	18														c.1010C>T Missense
CHEK1	3	104	1	18						c.700delA Frameshift																							c.770A>G Missense							c.222dupG Frameshift
CTNNA1	3	104	0	19																													c.770A>G Missense
CTNNB1	3	104	1	18			c.121A>G Missense c.95_112delACTCTGGAATCCATTCTG Inframe del																					c.94G>T Missense
DNMT1	3	104	0	19																																											c.2626G>A Missense
DNMT3A	3	104	0	19																																												c.2480delT Frameshift
EGFR	3	104	1	18		c.1881-2A>G Splice accep																												CN gain 7q11.2
ERBB4	3	104	0	19
ESR1	3	104	0	19																					c.1174G>A Missense					c.433G>A Missense
FAM46C	3	104	0	19
FANCD2	3	104	0	19																							c.418C>G Missense
FGF23	3	104	0	19																																						c.559C>G Missense
FGF6	3	104	0	19
FLT4	3	104	2	17															c.89delC Frameshift				c.4061G>A Missense
FOXO1	3	104	0	19																									c.1741G>A Missense															c.307A>G Missense
IRS1	3	104	2	17								c.563C>A Missense											c.3377G>A Missense																			c.3418C>T Missense
JAK2	3	104	1	18																		CN gain 9p24.1																											JAK2-VLDLR fusion
KDR	3	104	0	19
KEAP1	3	104	0	19
KIF5B	3	104	0	19																						c.1045G>A Missense	c.1029_1033delGTATG Frameshift
KIT	3	104	0	19																				c.910A>G Missense
LAMP1	3	104	2	17										CN gain 13q34									CN loss 13q34
LZTR1	3	104	1	18																		c.238A>C Missense										c.344C>T Missense									c.2188G>A Missense
MDM4	3	104	1	18		CN gain 1q32.1
MED12	3	104	0	19
MLLT3	3	104	2	17					c.569_570insCAGCAGCAGTAGCAGCAGCAGCAGCAGTAG Inframe inser								c.569_570insCAGCAGCAGTAGCAGCAGCAGCAGCAGTAG Inframe inser																		c.531_533dupCAG Inframe inser
MSH6	3	104	2	17	c.107C>T Missense										c.3772C>G Missense																									c.3959C>A Missense
NTRK3	3	104	0	19																																							c.995C>T Missense						c.1028G>A Missense
PAX8	3	104	0	19																																					c.97C>T Missense
PGR	3	104	0	19																																						c.661G>A Missense
PIK3C2B	3	104	0	19
PIK3CD	3	104	0	19
POLD1	3	104	0	19																									c.3026G>A Missense																				c.511G>T Missense
POLE	3	104	0	19
PTPRS	3	104	0	19
PTPRT	3	104	2	17															c.1948G>A Missense			c.2450T>A Missense																					c.1694C>A Missense
RAF1	3	104	1	18										CN loss 3p25.2											IMP4-RAF1 fusion
RPS6KB1	3	104	0	19																																													c.193G>A Missense
SETBP1	3	104	0	19
STK11	3	104	1	18				c.842C>T Missense																																c.842C>T Missense						c.842C>T Missense
TSC1	3	104	1	18												c.1416T>A c.1415G>A Missense
ZNF217	3	104	0	19																												c.3142dupA Frameshift
ADGRA2	2	105	0	19																																					c.2078A>C Missense
AKT3	2	105	2	17		c.284+2T>G Splice donor										c.1237G>A Missense																														c.819_819+2delGGT Splice donor
ALOX12B	2	105	0	19
ANKRD11	2	105	0	19																																							c.6461A>C Missense
ARID2	2	105	0	19
ASXL2	2	105	1	18															c.1605delA Frameshift
AXL	2	105	0	19
BCL10	2	105	0	19																					c.179C>T Missense
BCL6	2	105	3	16												c.1476_1477insACTGG Frameshift			c.1333C>T Missense				c.1549_1550delGCinsAT Missense
BLM	2	105	1	18															c.3101C>T Missense								c.2584C>G Missense																						c.262G>C Missense
BRD4	2	105	0	19																																							c.3328_3330delGTG Inframe del
CBL	2	105	0	19																				c.1739C>T Missense								c.2530A>C Missense
CD74	2	105	0	19																																							c.797G>A Missense
CDK4	2	105	0	19
CSF1R	2	105	1	18										c.349G>A Missense
DAXX	2	105	1	18																			c.1319C>T Missense
DHX15	2	105	0	19																																													c.139_140insA Frameshift
DICER1	2	105	2	17								c.1886C>T Missense										c.4759G>A Missense			c.3760G>A Missense
DNMT3B	2	105	0	19
EGFL7	2	105	0	19
EML4	2	105	0	19																																						c.2152A>C Missense
EPHA3	2	105	1	18																			c.644C>T Missense	c.1085T>C Missense
EPHA7	2	105	0	19
ERCC1	2	105	0	19																												c.962_963delTCinsCA Missense
ERCC3	2	105	0	19
FANCE	2	105	0	19																					c.1333C>T Missense
FGF10	2	105	0	19
FGF14	2	105	0	19
FGF8	2	105	0	19
FGFR2	2	105	2	17		c.38T>C Missense																	ACPP-FGFR2 fusion
FLT1	2	105	0	19																																												c.341C>A Missense
FLT3	2	105	1	18	c.2459C>A Missense																																			c.1052A>G Missense
GABRA6	2	105	0	19																																							c.546_551delTGAAAT Inframe del c.551T>G Missense
GATA6	2	105	0	19																																c.1805C>T Missense
GLI1	2	105	0	19																							c.11C>T Missense									c.1805C>T Missense
GNA11	2	105	0	19																				c.541C>T Missense
HGF	2	105	0	19																												c.1627G>T Missense
HSD3B1	2	105	0	19																											c.917G>A Missense
ID3	2	105	0	19																										c.148C>A Missense	c.232C>T Missense
IGF1	2	105	0	19																											c.245G>A Missense
IGF1R	2	105	0	19																											c.1806G>C Missense
INHA	2	105	1	18															c.623G>A Missense
INSR	2	105	0	19																																							c.4082A>G Missense
IRS2	2	105	1	18															c.1988C>T Missense							c.44G>T Missense	c.3806A>C Missense c.3806_3808delAGC Inframe del
JAK1	2	105	0	19
KLF4	2	105	0	19																							c.141G>C Missense
MAGI2	2	105	0	19
MPL	2	105	0	19																									c.173C>T Missense
MYB	2	105	0	19
MYCL	2	105	0	19																								c.260G>A Missense
NBN	2	105	3	16					c.1651dupA Frameshift							c.1741C>A Missense		c.689dupT c.689delT Frameshift
NFE2L2	2	105	0	19																																					c.433C>A Missense c.434_435delCT Frameshift
NRAS	2	105	0	19
NSD1	2	105	1	18															c.7753G>A Missense																												c.7421A>C Missense
PARK2	2	105	0	19
PDCD1	2	105	0	19																										c.634G>A Missense																			c.601_606dupGGAGCC Inframe inser
PDGFRA	2	105	0	19
PMAIP1	2	105	0	19
PMS2	2	105	0	19
PPM1D	2	105	0	19
PREX2	2	105	0	19																																					c.3878G>T Missense
PTPRD	2	105	0	19																								c.4732delA Frameshift
RAD51B	2	105	0	19																												c.579A>C Missense
RAD51C	2	105	0	19																																						c.633T>A Missense
RAD51D	2	105	0	19
RARA	2	105	0	19
RB1	2	105	3	16						c.709G>T Nonsense				c.831delC Frameshift c.840_841invAC Missense								c.1194_1201delAAATCTGA Frameshift											c.1115G>C Missense
REL	2	105	0	19
RICTOR	2	105	2	17	c.4610T>G Missense									c.5003C>T Missense
RPTOR	2	105	0	19
SF3B1	2	105	0	19																						c.1975C>G Missense
SH2B3	2	105	0	19
STAG1	2	105	0	19																							c.2273C>T Missense										c.896G>A Missense
SUZ12	2	105	1	18								c.112G>A Missense																														c.101C>G Missense
TBX3	2	105	0	19																																									c.574G>A Missense
TGFBR2	2	105	0	19																																	c.652C>T Missense
TOP2A	2	105	0	19																										c.3_16delGGAAGTGTCACCAT Start lost
TP63	2	105	0	19
TRAF7	2	105	0	19
TSC2	2	105	0	19																				c.1754G>A Missense
TSHR	2	105	0	19
ZRSR2	2	105	0	19																					c.347_348insA Frameshift
ACVR1	1	106	0	19
AMER1	1	106	0	19
ATRX	1	106	1	18															c.3322T>C Missense						c.5974_5976delTCT Inframe del c.5968T>A Missense
AURKB	1	106	0	19																						c.86T>C Missense
AXIN2	1	106	2	17															c.1092delC Frameshift			c.2483T>A Missense														c.2011C>T Missense
BAP1	1	106	0	19
BCL2L1	1	106	0	19																					c.179C>T Missense
BCL2L11	1	106	0	19																																									c.359C>T Missense
BMPR1A	1	106	0	19																							c.1231G>A Missense
BRIP	1	106	0	19																															c.1442G>A Inframe del
CALR	1	106	0	19
CBFB	1	106	0	19																				c.467G>A Missense
CD274	1	106	0	19																																								c.778C>T Missense
CD79A	1	106	1	18					c.301G>A Missense
CHD2	1	106	0	19
CIC	1	106	1	18															c.1721delC Frameshift
CSF3R	1	106	0	19
CUX1	1	106	0	19
CYLD	1	106	0	19																												c.1009C>T Missense
DHX8	1	106	0	19
DNAJB1	1	106	0	19
EIF4A2	1	106	0	19
EIF4E	1	106	0	19
EPHB1	1	106	0	19
ERCC4	1	106	0	19
ERCC5	1	106	0	19
ETS1	1	106	0	19
ETV4	1	106	0	19
ETV5	1	106	0	19
ETV6	1	106	0	19
FANCA	1	106	0	19
FANCC	1	106	0	19																												c.1082G>A Missense
FANCG	1	106	0	19																											c.1590T>A Missense
FBXW7	1	106	2	17									c.275C>A Nonsense			c.497C>G Missense
FGF1	1	106	1	18																			CN gain 5q31.3
FGF2	1	106	1	18										CN loss 4q28.1
FGF7	1	106	0	19
FRS2	1	106	0	19
GATA3	1	106	1	18								c.316C>A Missense
GNAS	1	106	0	19
GSK3B	1	106	0	19
H3F3C	1	106	0	19
HIST1H3A	1	106	0	19
HIST1H3F	1	106	0	19
HIST1H3I	1	106	0	19
HIST3H3	1	106	0	19
HSP90AA1	1	106	1	18															c.413_415delAGG Inframe del
IDH2	1	106	0	19
IFNGR1	1	106	0	19
IKBKE	1	106	2	17																		c.1979G>A Missense	c.1979G>A Missense
IL7R	1	106	0	19
INHBA	1	106	0	19																											c.313G>T Missense
IRF2	1	106	0	19																						c.974G>A Missense
JUN	1	106	0	19																							c.379C>G Missense
LATS1	1	106	0	19
MAP2K2	1	106	0	19																										c.1163G>A Missense
MITF	1	106	0	19
MST1	1	106	1	18															c.1139G>A Missense
MYCN	1	106	2	17	CN gain 2p24.3											c.1384C>G Missense
MYOD1	1	106	0	19
NCOA3	1	106	0	19
NEGR1	1	106	0	19
NF2	1	106	0	19
NFKBIA	1	106	0	19
NKX2-1	1	106	0	19
NTRK1	1	106	0	19																							c.1777C>T Missense
NUTM1	1	106	0	19
PBRM1	1	106	0	19
PIK3C3	1	106	0	19
PIK3R2	1	106	0	19																																								c.264_265delTCinsCT Missense
PIK3R3	1	106	0	19																																											c.121C>T Missense
PIM1	1	106	1	18								c.697G>A Missense
PLK2	1	106	1	18															c.899C>T Missense					c.1303G>A Missense
PPARG	1	106	0	19																										c.961_962insA Frameshift c.962T>G Missense
PPP2R2A	1	106	1	18	c.536G>A Missense																																			c.391T>A Missense
PRSS8	1	106	0	19
QKI	1	106	0	19																				c.59A>G Missense
RAB35	1	106	0	19
RAD21	1	106	0	19																												c.879A>C Missense
RAD50	1	106	1	18																			c.1211A>G Missense
RAD52	1	106	0	19																										c.458G>A Missense
RBM10	1	106	0	19
RNF43	1	106	0	19
RYBP	1	106	0	19
SDHC	1	106	0	19
SDHD	1	106	0	19																																								c.331G>A Missense
SETD2	1	106	1	18															c.843dupA Frameshift c.3759A>C Missense
SH2D1A	1	106	0	19
SMAD2	1	106	0	19																																								c.964A>C Missense
SMARCD1	1	106	0	19																																													c.832G>A Missense
SNCAIP	1	106	0	19
SOCS1	1	106	0	19
SOX17	1	106	0	19																						c.595A>T Missense
STAT5B	1	106	0	19
STK40	1	106	0	19																																					c.751C>T Missense
SYK	1	106	0	19																										c.1162_1181+1delGGCTACTACCAAATGAAAAAG Inframe del
TCF7L2	1	106	0	19																												c.527G>A Missense
TMEM127	1	106	0	19
TNFAIP3	1	106	0	19
TOP1	1	106	0	19
TRAF2	1	106	0	19																																	c.913C>T Missense
XIAP	1	106	0	19
XRCC2	1	106	0	19
ZNF703	1	106	0	19																																													c.1180T>C Missense
CCNE1	0	107	1	18															c.967G>A Missense
CD276	0	107	2	17															c.916G>A Missense			c.1601C>T Missense
CDKN2B	0	107	1	18															c.398G>A Missense
ERCC2	0	107	2	17													c.2116C>T Missense		c.1889G>T Missense
FGF9	0	107	1	18										CN gain 13q12.11
FOXL2	0	107	1	18																c.997_1011delCCGGCGCCCGCGCCC Inframe del
HIST1H3G	0	107	1	18															c.382G>A Missense
ICOSLG	0	107	1	18								c.248G>A Missense
INPP4A	0	107	1	18															c.1522C>T Missense
MEF2B	0	107	1	18															c.944dupC c.832dupC Frameshift
MRE11A	0	107	1	18														c.469A>G Missense
PAX7	0	107	1	18															c.437A>G Missense
PIK3R1	0	107	3	16				c.1310T>G Missense									c.1303C>T Nonsense					c.1334_1351delTAGGGAAAAAATTACATG Inframe del
PLCG2	0	107	1	18								c.2500G>A Missense
PRKCI	0	107	1	18															c.575G>A Missense
RASA1	0	107	0	19
SMAD4	0	107	2	17		c.1622A>C Missense										c.235G>T Missense
SUFU	0	107	1	18															c.368G>A Missense
[truncated: 81 more columns]
