# Supplementary material for: Characteristics of BRCA2 Mutated Prostate Cancer at Presentation
Source: Int J Mol Sci. 2022 Nov 3;23(21):13426. doi: 10.3390/ijms232113426 (PMC9659116; doi:10.3390/ijms232113426)
Supplement: Supplementary file 1 [file ijms-23-13426-s001.zip › Table S2 BRCA2 mutation profile.xlsx]

## Sheet: Mutation_Mapper
Sample ID	Cancer Type Detailed	Protein Change	Annotation	Functional Impact	Mutation Type	Chromosome	Position	REF Sequence	ALT Sequence	Variant type	Cytoband	HGVS	RS ID	Gene symbol	Transcripts - Coding impact	Trascripts - Location	ClinVar class	ACMG Class	ACMG rules	AMP Tier	Comments
5	Unknown	V464A	OncoKB: Unknown, level NA;CIViC: NA;MyCancerGenome: not present;CancerHotspot: no;3DHotspot: no	MutationAssessor: NA;SIFT: NA;Polyphen-2: NA	missense_variant	chr13	32332869	T	C	SNV	13q13.1	BRCA2(NM_000059.4):c.1391T>C (p.Val464Ala)	rs1372510250	BRCA2	missense	exon 10 of 27 position 598 of 1116 (coding)	Uncertain Significance	Likely Benign	BP4_Moderate.BP3_Supporting,PM2_Supporting	Tier IV
8	Unknown	T582P	OncoKB: Inconclusive, level NA;CIViC: NA;MyCancerGenome: not present;CancerHotspot: no;3DHotspot: no	MutationAssessor: NA;SIFT: NA;Polyphen-2: NA	missense_variant	chr13	32333222	A	C	SNV	13q13.1	BRCA2(NM_000059.4):c.1744A>C (p.Thr582Pro)	rs80358457	BRCA2	missense	exon 10 of 27 position 951 of 1116 (coding)	Benign	Benign	BP6_Very Strong.BP4_Moderate.PM2_Supporting	Tier IV
16	Unknown	K1440N	OncoKB: Unknown, level NA;CIViC: NA;MyCancerGenome: not present;CancerHotspot: no;3DHotspot: no	MutationAssessor: NA;SIFT: NA;Polyphen-2: NA	missense_variant	chr13	32338675	A	T	SNV	13q13.1	BRCA2(NM_000059.4):c.4320A>T (p.Lys1440Asn)		BRCA2	missense	exon 11 of 27 position 2411 of 4932 (coding)	No data available	Uncertain Significance	PM2_Supporting	Tier III	RS ID 없음
17	Unknown	HETLOSS	OncoKB: Unknown, level NA;CIViC: NA;MyCancerGenome: not present;CancerHotspot: no;3DHotspot: no	MutationAssessor: NA;SIFT: NA;Polyphen-2: NA																	없음.
18	Unknown	P59Q	OncoKB: Unknown, level NA;CIViC: NA;MyCancerGenome: not present;CancerHotspot: no;3DHotspot: no	MutationAssessor: NA;SIFT: NA;Polyphen-2: NA	missense_variant	chr13	32319185	C	A	SNV	13q13.1	BRCA2(NM_000059.4):c.176C>A (p.Pro59Gln)		BRCA2	missense	exon 3 of 27 position 109 of 249 (coding)	No data available	Uncertain Significance	PM2_Supporting.BP4_Supporting	Tier III	RS ID 없음
18	Unknown	V859I	OncoKB: Unknown, level NA;CIViC: NA;MyCancerGenome: not present;CancerHotspot: no;3DHotspot: no	MutationAssessor: NA;SIFT: NA;Polyphen-2: NA	missense_variant	chr13	32336930	G	A	SNV	13q13.1	BRCA2(NM_000059.4):c.2575G>A (p.Val859Ile)		BRCA2	missense	exon 11 of 27 position 666 of 4932 (coding)	No data available	Likely Benign	BP4_Moderate.PM2_Supporting	Tier IV	RS ID 없음
24	Unknown	W2629*	OncoKB: Likely Oncogenic, level NA;CIViC: NA;MyCancerGenome: not present;CancerHotspot: no;3DHotspot: no	MutationAssessor: NA;SIFT: NA;Polyphen-2: NA	stop_gained	chr13	32362604	G	A	SNV	13q13.1	BRCA2(NM_000059.4):c.7887G>A (p.Trp2629Ter)	rs886040734	BRCA2	nonsense	exon 17 of 27 position 82 of 171 (coding, NMD)	Pathogenic	Pathogenic	PVS1_Very Strong.PP5_Very strong.PM2_Supporting	Tier II
26	Unknown	D3108Rfs*3	OncoKB: Likely Oncogenic, level NA;CIViC: NA;MyCancerGenome: not present;CancerHotspot: no;3DHotspot: no	MutationAssessor: NA;SIFT: NA;Polyphen-2: NA	frameshift_variant	chr13	32394752		T	Insertion	13q13.1	BRCA2(NM_000059.4):c.9320dup (p.Asp3108ArgfsTer3)		BRCA2	frameshift	exon 25 of 27 before position 65 of 245 (coding, NMD)	No data available	Likely pathogenic	PVS1_Very Strong.PM2_Supporting	Tier II	RS ID, REF Sequence 없음
38	Unknown	N319Ifs*5	OncoKB: Likely Oncogenic, level NA;CIViC: NA;MyCancerGenome: not present;CancerHotspot: no;3DHotspot: no	MutationAssessor: NA;SIFT: NA;Polyphen-2: NA	frameshift_variant	chr13	32332429	A		Deletion (homopolymer)	13q13.1	BRCA2(NM_000059.4):c.956del (p.Asn319IlefsTer5)	rs80359770	BRCA2	frameshift	exon 10 of 27 position 163 of 1116 (coding, NMD)	Pathogenic	Pathogenic	PVS1_Very Strong.PP5_Very strong.PM2_Supporting	Tier II	ALT Sequence 없음
39	Unknown	N1316Kfs*3	OncoKB: Likely Oncogenic, level NA;CIViC: NA;MyCancerGenome: not present;CancerHotspot: no;3DHotspot: no	MutationAssessor: NA;SIFT: NA;Polyphen-2: NA	frameshift_variant	chr13	32338299		G	Insertion	13q13.1	BRCA2(NM_000059.4):c.3944dup (p.Asn1316LysfsTer3)		BRCA2	frameshift	exon 11 of 27 before position 2036 of 4932 (coding, NMD)	No data available	Likely pathogenic	PVS1_Very Strong.PM2_Supporting	Tier II	RS ID, REF Sequence 없음
46	Unknown	R2842S	OncoKB: Likely Oncogenic, level NA;CIViC: NA;MyCancerGenome: not present;CancerHotspot: no;3DHotspot: no	MutationAssessor: NA;SIFT: NA;Polyphen-2: NA	missense_variant	chr13	32370992	C	A	SNV	13q13.1	BRCA2(NM_000059.4):c.8524C>A (p.Arg2842Ser)		BRCA2	missense	exon 20 of 27 position 37 of 145 (coding)	Uncertain Significance	Likely pathogenic	PP3_Strong.PM5_Moderate.PM2_Supporting	Tier II	RS ID 없음
48	Unknown	G1529R	OncoKB: Inconclusive, level NA;CIViC: NA;MyCancerGenome: not present;CancerHotspot: no;3DHotspot: no	MutationAssessor: NA;SIFT: NA;Polyphen-2: NA	missense_variant	chr13	32338940	G	C	SNV	13q13.1	BRCA2(NM_000059.4):c.4585G>C (p.Gly1529Arg)		BRCA2	missense	exon 11 of 27 position 2676 of 4932 (coding)	No data available	Uncertain Significance	PP3_Strong.PM2_Supporting	Tier IV	RS ID 없음
49	Unknown	K1691Nfs*15	OncoKB: Likely Oncogenic, level NA;CIViC: NA;MyCancerGenome: not present;CancerHotspot: no;3DHotspot: no	MutationAssessor: NA;SIFT: NA;Polyphen-2: NA	frameshift_variant	chr13	32339422	A		Deletion (homopolymer)	13q13.1	BRCA2(NM_000059.4):c.5073del (p.Lys1691AsnfsTer15)	rs80359479	BRCA2	frameshift	exon 11 of 27 position 3164 of 4932 (coding, NMD)	Pathogenic	Pathogenic	PVS1_Very Strong.PP5_Very strong.PM2_Supporting	Tier II	ALT Sequence 없음
49	Unknown	L1522Sfs*8	OncoKB: Likely Oncogenic, level NA;CIViC: NA;MyCancerGenome: not present;CancerHotspot: no;3DHotspot: no	MutationAssessor: NA;SIFT: NA;Polyphen-2: NA	frameshift_variant	chr13	32338634		T	Insertion (homopolymer)	13q13.1	BRCA2(NM_000059.4):c.4284dup (p.Gln1429SerfsTer9)	rs80359439	BRCA2	frameshift	exon 11 of 27 before position 2376 of 4932 (coding, NMD)	Pathogenic	Pathogenic	PVS1_Very Strong.PP5_Very strong.PM2_Supporting	Tier II	REF Sequence 없음
49	Unknown	W1692Mfs*3	OncoKB: Likely Oncogenic, level NA;CIViC: NA;MyCancerGenome: not present;CancerHotspot: no;3DHotspot: no	MutationAssessor: NA;SIFT: NA;Polyphen-2: NA	frameshift_variant	chr13	32339422		A	Insertion (homopolymer)	13q13.1	BRCA2(NM_000059.4):c.5073dup (p.Trp1692MetfsTer3)	rs80359479	BRCA2	frameshift	exon 11 of 27 before position 3165 of 4932 (coding, NMD)	Pathogenic	Pathogenic	PVS1_Very Strong.PP5_Very strong.PM2_Supporting	Tier II	REF Sequence 없음
52	Unknown	Q1269del	OncoKB: Unknown, level NA;CIViC: NA;MyCancerGenome: not present;CancerHotspot: no;3DHotspot: no	MutationAssessor: NA;SIFT: NA;Polyphen-2: NA	inframe_deletion	chr13	32338159	TGT		Deletion	13q13.1	BRCA2(NM_000059.4):c.3808_3810del (p.Val1270del)	rs397507316	BRCA2	in frame	exon 11 of 27 position 1899-1901 of 4932 (coding)	Uncertain Significance	Uncertain Significance	PM4_Moderate.PM2_Supporting.BP4_Supporting	Tier III	ALT Sequence 없음
54	Unknown	Q1782*	OncoKB: Likely Oncogenic, level NA;CIViC: NA;MyCancerGenome: not present;CancerHotspot: no;3DHotspot: no	MutationAssessor: NA;SIFT: NA;Polyphen-2: NA	stop_gained	chr13	32339699	C	T	SNV	13q13.1	BRCA2(NM_000059.4):c.5344C>T (p.Gln1782Ter)	rs80358757	BRCA2	nonsense	exon 11 of 27 position 3435 of 4932 (coding, NMD)	Pathogenic	Pathogenic	PVS1_Very Strong.PP5_Very strong.PM2_Supporting	Tier II
58	Unknown	Y57*	OncoKB: Likely Oncogenic, level NA;CIViC: NA;MyCancerGenome: not present;CancerHotspot: no;3DHotspot: no	MutationAssessor: NA;SIFT: NA;Polyphen-2: NA	stop_gained	chr13	32319180	C	G	SNV	13q13.1	BRCA2(NM_000059.4):c.171C>G (p.Tyr57Ter)	rs201523522	BRCA2	nonsense	exon 3 of 27 position 104 of 249 (coding, NMD)	Pathogenic	Pathogenic	PVS1_Very Strong.PP5_Very strong.PM2_Supporting	Tier II
60	Unknown	D1754V	OncoKB: Unknown, level NA;CIViC: NA;MyCancerGenome: not present;CancerHotspot: no;3DHotspot: no	MutationAssessor: NA;SIFT: NA;Polyphen-2: NA	missense_variant	chr13	32339616	A	T	SNV	13q13.1	BRCA2(NM_000059.4):c.5261A>T (p.Asp1754Val)		BRCA2	missense	exon 11 of 27 position 3352 of 4932 (coding)	Uncertain Significance	Uncertain Significance	PM2_Supporting.BP4_Supporting	Tier III	RS ID 없음
66	Unknown	Q147Hfs*20	OncoKB: Likely Oncogenic, level NA;CIViC: NA;MyCancerGenome: not present;CancerHotspot: no;3DHotspot: no	MutationAssessor: NA;SIFT: NA;Polyphen-2: NA	frameshift_variant	chr13	32338497	AAG		Deletion	13q13.1	BRCA2(NM_000059.4):c.4146_4148del (p.Glu1382del)	rs80359432	BRCA2	in frame	exon 11 of 27 position 2237-2239 of 4932 (coding)	Benign	Likley Benign	BP6_Very Strong.PM4_Moderate.PM2_Supporting	Tier IV	ALT Sequence 없음
68	Unknown	K1533N	OncoKB: Unknown, level NA;CIViC: NA;MyCancerGenome: not present;CancerHotspot: no;3DHotspot: no	MutationAssessor: NA;SIFT: NA;Polyphen-2: NA	missense_variant	chr13	32338954	A	T	SNV	13q13.1	BRCA2(NM_000059.4):c.4599A>T (p.Lys1533Asn)		BRCA2	missense	exon 11 of 27 position 2690 of 4932 (coding)	No data available	Unsertain Significance	PM2_Supporting.BP4_Supporting	Tier III	RS ID 없음
71	Unknown	T3033Nfs*11	OncoKB: Likely Oncogenic, level NA;CIViC: NA;MyCancerGenome: not present;CancerHotspot: no;3DHotspot: no	MutationAssessor: NA;SIFT: NA;Polyphen-2: NA	frameshift_variant	chr13	32379886		A	Insertion (homopolymer)	13q13.1	BRCA2(NM_000059.4):c.9097dup (p.Thr3033AsnfsTer11)	rs397507419	BRCA2	frameshift	exon 23 of 27 before position 145 of 164 (coding, NMD)	Pathogenic	Pathogenic	PVS1_Very Strong.PP5_Very strong.PM2_Supporting	Tier II	REF Sequence 없음
71	Unknown	C1200*	OncoKB: Likely Oncogenic, level NA;CIViC: NA;MyCancerGenome: not present;CancerHotspot: no;3DHotspot: no	MutationAssessor: NA;SIFT: NA;Polyphen-2: NA	stop_gained	chr13	32337955	T	A	SNV	13q13.1	BRCA2(NM_000059.4):c.3600T>A (p.Cys1200Ter)	rs786203359	BRCA2	nonsense	exon 11 of 27 position 1691 of 4932 (coding, NMD)	Pathogenic	Pathogenic	PVS1_Very Strong.PP5_strong.PM2_Supporting	Tier II
73	Unknown	AMP	OncoKB: Unknown, level NA;CIViC: NA;MyCancerGenome: not present;CancerHotspot: no;3DHotspot: no	MutationAssessor: NA;SIFT: NA;Polyphen-2: NA																	없음.
80	Unknown	V3283Afs*2	OncoKB: Likely Oncogenic, level NA;CIViC: NA;MyCancerGenome: not present;CancerHotspot: no;3DHotspot: no	MutationAssessor: NA;SIFT: NA;Polyphen-2: NA	frameshift_variant	chr13	32398361		C	Insertion	13q13.1	BRCA2(NM_000059.4):c.9847_9848insC (p.Val3283AlafsTer2)		BRCA2	frameshift	exon 27 of 27 before position 200 of 2107 (coding, NMD)	No data available	Liley Pathogenic	PVS1_Very Strong.PM2_Supporting	Tier II	RS ID, REF Sequence 없음
80	Unknown	L3317P	OncoKB: Unknown, level NA;CIViC: NA;MyCancerGenome: not present;CancerHotspot: no;3DHotspot: no	MutationAssessor: NA;SIFT: NA;Polyphen-2: NA	missense_variant	chr13	32398463	T	C	SNV	13q13.1	BRCA2(NM_000059.4):c.9950T>C (p.Leu3317Pro)		BRCA2	missense	exon 27 of 27 position 302 of 2107 (coding)	No data available	Likely Benign	BP4_Strong.PM2_Supporting	Tier IV	RS ID 없음
81	Unknown	I2285Nfs*8	OncoKB: Likely Oncogenic, level NA;CIViC: NA;MyCancerGenome: not present;CancerHotspot: no;3DHotspot: no	MutationAssessor: NA;SIFT: NA;Polyphen-2: NA	frameshift_variant	chr13	32344568		A	Insertion	13q13.1	BRCA2(NM_000059.4):c.6853dup (p.Ile2285AsnfsTer8)		BRCA2	frameshift	exon 12 of 27 before position 13 of 96 (coding, NMD)	No data available	Likely pathogenic	PVS1_Very Strong.PM2_Supporting	Tier II	RS ID, REF Sequence 없음
81	Unknown	I2285Sfs*6	OncoKB: Likely Oncogenic, level NA;CIViC: NA;MyCancerGenome: not present;CancerHotspot: no;3DHotspot: no	MutationAssessor: NA;SIFT: NA;Polyphen-2: NA	frameshift_variant	chr13	32344568	A		Deletion	13q13.1	BRCA2(NM_000059.4):c.6853del (p.Ile2285SerfsTer6)		BRCA2	frameshift	exon 12 of 27 position 12 of 96 (coding, NMD)	No data available	Likely pathogenic	PVS1_Very Strong.PM2_Supporting	Tier II	RS ID, ALT Sequence 없음
85	Unknown	E2850Gfs*19	OncoKB: Likely Oncogenic, level NA;CIViC: NA;MyCancerGenome: not present;CancerHotspot: no;3DHotspot: no	MutationAssessor: NA;SIFT: NA;Polyphen-2: NA	frameshift_variant	chr13	32371011		A	Insertion	13q13.1	BRCA2(NM_000059.4):c.8546dup (p.Glu2850GlyfsTer19)		BRCA2	frameshift	exon 20 of 27 before position 60 of 145 (coding, NMD)	No data available	Likely pathogenic	PVS1_Very Strong.PM2_Supporting	Tier II	RS ID, REF Sequence 없음
85	Unknown	N986Ifs*5	OncoKB: Likely Oncogenic, level NA;CIViC: NA;MyCancerGenome: not present;CancerHotspot: no;3DHotspot: no	MutationAssessor: NA;SIFT: NA;Polyphen-2: NA	frameshift_variant	chr13	32338294	C	A	SNV	13q13.1	BRCA2(NM_000059.4):c.3939C>A (p.Tyr1313Ter)	rs80358641	BRCA2	nonsense	exon 11 of 27 position 2030 of 4932 (coding, NMD)	Pathogenic	Pathogenic	PVS1_Very Strong.PP5_Very strong.PM2_Supporting	Tier II
85	Unknown	N986Kfs*2	OncoKB: Likely Oncogenic, level NA;CIViC: NA;MyCancerGenome: not present;CancerHotspot: no;3DHotspot: no	MutationAssessor: NA;SIFT: NA;Polyphen-2: NA	frameshift_variant	chr13	32379886		A	Insertion (homopolymer)	13q13.1	BRCA2(NM_000059.4):c.9097dup (p.Thr3033AsnfsTer11)	rs397507419	BRCA2	frameshift	exon 23 of 27 before position 145 of 164 (coding, NMD)	Pathogenic	Pathogenic	PVS1_Very Strong.PP5_Very strong.PM2_Supporting	Tier II	REF Sequence 없음
85	Unknown	D3073G	OncoKB: Likely Oncogenic, level NA;CIViC: NA;MyCancerGenome: not present;CancerHotspot: no;3DHotspot: no	MutationAssessor: NA;SIFT: NA;Polyphen-2: NA	missense_variant	chr13	32380107	A	G	SNV	13q13.1	BRCA2(NM_000059.4):c.9218A>G (p.Asp3073Gly)	rs80359186	BRCA2	missense	exon 24 of 27 position 101 of 139 (coding)	Conflicting	Unsertain Significance	PP3_Moderate.PM1_Supporting.PM2_Supporting.PM5_Supporting	Tier III
85	Unknown	Y1313*	OncoKB: Likely Oncogenic, level NA;CIViC: NA;MyCancerGenome: not present;CancerHotspot: no;3DHotspot: no	MutationAssessor: NA;SIFT: NA;Polyphen-2: NA	stop_gained	chr13	32338294	C	G	SNV	13q13.1	BRCA2(NM_000059.4):c.3939C>G (p.Tyr1313Ter)	rs80358641	BRCA2	nonsense	exon 11 of 27 position 2030 of 4932 (coding, NMD)	Pathogenic	Pathogenic	PVS1_Very Strong.PP5_Very strong.PM2_Supporting	Tier II
86	Unknown	I332Nfs*4	OncoKB: Likely Oncogenic, level NA;CIViC: NA;MyCancerGenome: not present;CancerHotspot: no;3DHotspot: no	MutationAssessor: NA;SIFT: NA;Polyphen-2: NA	frameshift_variant	chr13	32332466		A	Insertion (homopolymer)	13q13.1	BRCA2(NM_000059.4):c.994dup (p.Ile332AsnfsTer4)	rs80359777	BRCA2	frameshift	exon 10 of 27 before position 202 of 1116 (coding, NMD)	Pathogenic	Pathogenic	PVS1_Very Strong.PP5_Very strong.PM2_Supporting	Tier II	REF Sequence 없음, c.994dupA로 찾아야 하는데 안나와서 c.994dup의 결과값으로 입력함.
86	Unknown	Y2154*	OncoKB: Likely Oncogenic, level NA;CIViC: NA;MyCancerGenome: not present;CancerHotspot: no;3DHotspot: no	MutationAssessor: NA;SIFT: NA;Polyphen-2: NA	stop_gained	chr13	32340817	T	G	SNV	13q13.1	BRCA2(NM_000059.4):c.6462T>G (p.Tyr2154Ter)	rs80358883	BRCA2	nonsense	exon 11 of 27 position 4553 of 4932 (coding, NMD)	Pathogenic	Pathogenic	PVS1_Very Strong.PP5_Very strong.PM2_Supporting	Tier II
87	Unknown	R2842C	OncoKB: Likely Oncogenic, level NA;CIViC: NA;MyCancerGenome: not present;CancerHotspot: no;3DHotspot: no	MutationAssessor: NA;SIFT: NA;Polyphen-2: NA	missense_variant	chr13	32370992	C	T	SNV	13q13.1	BRCA2(NM_000059.4):c.8524C>T (p.Arg2842Cys)	rs80359104	BRCA2	missense	exon 20 of 27 position 37 of 145 (coding)	Conflicting	Pathogenic	PS3_Strong.PP3_Strong.PM2_Supporting.PP5_Supporting	Tier I
90	Unknown	N2436I	OncoKB: Inconclusive, level NA;CIViC: NA;MyCancerGenome: not present;CancerHotspot: no;3DHotspot: no	MutationAssessor: NA;SIFT: NA;Polyphen-2: NA	missense_variant	chr13	32355160	A	T	SNV	13q13.1	BRCA2(NM_000059.4):c.7307A>T (p.Asn2436Ile)	rs80358955	BRCA2	missense	exon 14 of 27 position 300 of 428 (coding)	Benign	Benign	BP6_Very Strong.BP4_Moderate.PM2_Supporting	Tier IV
107	Unknown	Q3026*	OncoKB: Likely Oncogenic, level NA;CIViC: NA;MyCancerGenome: not present;CancerHotspot: no;3DHotspot: no	MutationAssessor: NA;SIFT: NA;Polyphen-2: NA	stop_gained	chr13	32379872	C	T	SNV	13q13.1	BRCA2(NM_000059.4):c.9076C>T (p.Gln3026Ter)	rs80359159	BRCA2	nonsense	exon 23 of 27 position 123 of 164 (coding, NMD)	Pathogenic	Pathogenic	PVS1_Very Strong.PP5_Very strong.PM2_Supporting	Tier II
118	Unknown	R18H	OncoKB: Inconclusive, level NA;CIViC: NA;MyCancerGenome: not present;CancerHotspot: no;3DHotspot: no	MutationAssessor: NA;SIFT: NA;Polyphen-2: NA	missense_variant	chr13	32316513	G	A	SNV	13q13.1	BRCA2(NM_000059.4):c.53G>A (p.Arg18His)	rs80358762	BRCA2	missense	exon 2 of 27 position 92 of 106 (coding)	Benign	Benign	BP6_Very Strong.BP4_Strong.PM2_Supporting	Tier IV
120	Unknown	F590Lfs*24	OncoKB: Likely Oncogenic, level NA;CIViC: NA;MyCancerGenome: not present;CancerHotspot: no;3DHotspot: no	MutationAssessor: NA;SIFT: NA;Polyphen-2: NA	frameshift_variant	chr13	32333246	T		Deletion	13q13.1	BRCA2(NM_000059.4):c.1770del (p.Phe590LeufsTer24)		BRCA2	frameshift	exon 10 of 27 position 977 of 1116 (coding, NMD)	No data available	Likely pathogenic	PVS1_Very Strong.PM2_Supporting	Tier II	RS ID, ALT Sequence 없음
120	Unknown	T582P	OncoKB: Inconclusive, level NA;CIViC: NA;MyCancerGenome: not present;CancerHotspot: no;3DHotspot: no	MutationAssessor: NA;SIFT: NA;Polyphen-2: NA	missense_variant	chr13	32333222	A	C	SNV	13q13.1	BRCA2(NM_000059.4):c.1744A>C (p.Thr582Pro)	rs80358457	BRCA2	missense	exon 10 of 27 position 951 of 1116 (coding)	Benign	Benign	BP6_Very Strong.BP4_Moderate.PM2_Supporting	Tier IV
126	Unknown	N1277Ifs*7	OncoKB: Likely Oncogenic, level NA;CIViC: NA;MyCancerGenome: not present;CancerHotspot: no;3DHotspot: no	MutationAssessor: NA;SIFT: NA;Polyphen-2: NA	frameshift_variant	chr13	32338182	A		Deletion	13q13.1	BRCA2(NM_000059.4):c.3830del (p.Asn1277IlefsTer7)	rs397507689	BRCA2	frameshift	exon 11 of 27 position 1921 of 4932 (coding, NMD)	Pathogenic	Pathogenic	PVS1_Very Strong.PP5_Very strong.PM2_Supporting	Tier II	ALT Sequence 없음
126	Unknown	D99H	OncoKB: Unknown, level NA;CIViC: NA;MyCancerGenome: not present;CancerHotspot: no;3DHotspot: no	MutationAssessor: NA;SIFT: NA;Polyphen-2: NA	missense_variant	chr13	32319304	G	C	SNV	13q13.1	BRCA2(NM_000059.4):c.295G>C (p.Asp99His)		BRCA2	missense	exon 3 of 27 position 228 of 249 (coding)	No data available	Likely Benign	BP4_Moderate.PM2_Supporting	Tier IV	RS ID 없음
126	Unknown	Q3034*	OncoKB: Likely Oncogenic, level NA;CIViC: NA;MyCancerGenome: not present;CancerHotspot: no;3DHotspot: no	MutationAssessor: NA;SIFT: NA;Polyphen-2: NA	stop_gained	chr13	32379896	C	T	SNV	13q13.1	BRCA2(NM_000059.4):c.9100C>T (p.Gln3034Ter)	rs80359163	BRCA2	nonsense	exon 23 of 27 position 147 of 164 (coding, NMD)	Pathogenic	Pathogenic	PVS1_Very Strong.PP5_Very strong.PM2_Supporting	Tier II
