# Supplementary material for: Characteristics of BRCA2 Mutated Prostate Cancer at Presentation
Source: Int J Mol Sci. 2022 Nov 3;23(21):13426. doi: 10.3390/ijms232113426 (PMC9659116; doi:10.3390/ijms232113426)
Supplement: Supplementary file 1 [file ijms-23-13426-s001.zip › Table S3 Patient characteristics.xlsx]

## Sheet: Chracteristics
Sample_ID	BRCA2 mutation	Age_at_diagnosis	PSA_at_diagnosis	T_stage	N_stage	M_stage	GGG	GS_sum	G1	G2	Variant_histology	Specimen	TMB	MSI %
1	NO	74	17.22	T3a	0	0	NA	NA	NA	NA	unknown	Biopsy	4	2.46
2	NO	66	6.73	T2c	0	0	2	7	3	4	no	Prostatectomy	1.6	5.69
3	NO	62	6.4	T3a	0	0	5	9	4	5	ductal	Prostatectomy	5.5	2.54
4	NO	55	6.9	T3b	0	0	3	7	4	3	no	Prostatectomy	5.5	1.65
5	NO	61	76.7	T3a	0	0	4	8	4	4	ductal	Prostatectomy	7.1	0.85
6	NO	78	13.84	T3b	1	0	5	9	4	5	no	Prostatectomy	3.1	0
7	NO	61	121.7	T3b	0	0	4	8	4	4	no	Biopsy	7.5	0
8	NO	75	14	T3b	1	1	4	8	4	4	no	Biopsy	6.3	4.24
9	NO	65	11.2	T3a	0	0	4	8	4	4	no	Prostatectomy	9.4	3.6
10	NO	72	9.85	T3a	0	0	4	8	4	4	ductal	Prostatectomy	4.7	7.14
11	NO	86	10.9	T3b	1	0	5	10	5	5	no	TURP	NA	NA
12	NO	69	5.97	T2b	0	0	3	7	4	3	no	Prostatectomy	0	3.33
13	NO	80	49.6	T3a	1	0	5	9	4	5	no	Prostatectomy	3.1	5.08
14	NO	76	150	T3b	1	1	4	8	4	4	no	TURP	6.3	0.87
15	NO	46	2.65	T4	1	1	NA	NA	NA	NA	adenosquamous	Biopsy	NA	NA
16	NO	68	4.94	T2b	0	0	5	9	5	4	ductal	Prostatectomy	0	0
18	NO	72	115.2	T3b	0	0	5	9	4	4	ductal	Prostatectomy	NA	NA
19	NO	62	8.21	T3b	1	0	NA	NA	NA	NA	unknown	Biopsy	8.6	1.69
20	NO	65	12.43	T3b	0	0	2	7	3	4	no	Prostatectomy	3.9	5.26
21	NO	65	4.89	T2b	0	0	4	8	4	4	no	Biopsy	8.1	5.41
22	NO	76	446.5	T3b	1	0	5	9	4	5	no	Prostatectomy	3.9	1.61
23	NO	58	48.9	T3b	1	0	5	9	4	5	no	Prostatectomy	3.2	2.33
25	NO	62	2402	T3a	1	1	4	8	4	4	no	Biopsy	0	0
27	NO	69	8.91	T3a	1	0	NA	NA	NA	NA	unknown	TURP	2.4	1.65
28	NO	83	46.9	T3b	0	0	5	9	5	4	no	Prostatectomy	0	1.1
29	NO	68	13.89	T2c	0	0	5	9	5	4	no	Prostatectomy	4.7	7.14
30	NO	69	23.36	T3b	1	0	5	9	5	4	no	TURP	0	0
31	NO	49	12.3	T3b	1	0	4	8	4	4	no	Biopsy	0	4.4
32	NO	72	61.46	T3a	1	1	4	8	4	4	no	Biopsy	6.3	1.72
33	NO	64	16	T3a	0	0	2	7	3	4	no	Prostatectomy	3.1	0.88
34	NO	72	17.19	T3b	1	1	5	9	4	5	no	Prostatectomy	0.8	3.9
35	NO	81	16.3	T2c	0	0	4	8	4	4	ductal	Prostatectomy	0	0
36	NO	79	90.39	T3b	0	1	5	9	4	5	no	Prostatectomy	3.1	3.7
37	NO	68	221	T3b	1	1	4	8	4	4	no	Biopsy	3.9	3.33
40	NO	72	33.42	T3a	0	1	4	8	4	4	no	Biopsy	6.3	3.33
41	NO	69	9.89	T3b	0	0	5	9	4	5	no	Prostatectomy	3.9	4.59
42	NO	50	4.8	T3b	0	0	5	9	5	4	no	Prostatectomy	4.7	4.08
43	NO	65	295.1	T3b	0	1	NA	NA	NA	NA	unknown	TURB	3.9	2.52
44	NO	72	11.8	T3b	0	0	2	7	3	4	no	Prostatectomy	1.6	2.65
45	NO	69	159	T3b	0	0	3	7	4	3	no	Prostatectomy	NA	NA
47	NO	59	75.41	T3b	1	0	5	9	4	5	no	Prostatectomy	3.9	3.23
48	NO	80	5.1	T3a	0	0	5	9	4	5	no	Prostatectomy	0	4.49
50	NO	68	229	T3b	1	0	5	9	4	5	no	Prostatectomy	0	6.59
51	NO	71	100	T3b	1	0	5	9	4	5	no	Prostatectomy	3.1	0.88
52	NO	79	155	T3a	1	0	5	10	5	5	no	Biopsy	NA	NA
53	NO	78	13.8	T3a	0	0	4	8	4	4	no	Prostatectomy	3.1	1.69
55	NO	64	14.51	T3b	1	1	5	9	5	4	no	Biopsy	3.9	3.33
56	NO	59	37.4	T2c	0	0	5	9	5	4	no	Prostatectomy	6.3	2.56
57	NO	81	407	T3b	0	1	5	9	4	5	no	Biopsy	3.1	6.56
59	NO	58	11.28	T3b	0	0	5	9	4	5	no	Prostatectomy	7.1	2.65
60	NO	57	30.75	T3b	1	0	5	9	4	5	no	Prostatectomy	2.4	1.65
61	NO	57	57	T3a	0	0	4	8	4	4	no	TURB	2.4	3.51
62	NO	71	27.88	T2b	1	0	5	9	4	5	no	Prostatectomy	5.5	3.45
63	NO	56	13.7	T3a	0	0	5	9	5	4	no	Prostatectomy	1.6	0.84
64	NO	73	53.34	T3b	1	0	5	9	4	5	no	Prostatectomy	4.7	4.13
65	NO	62	8.8	T4	1	0	5	10	5	5	no	TURP	NA	NA
67	NO	52	7.36	T3b	0	0	4	8	3	5	no	Prostatectomy	NA	NA
68	NO	70	37.89	T3b	1	0	5	9	5	4	no	Prostatectomy	5.5	5.98
69	NO	74	30.4	T3a	1	0	4	8	4	4	ductal	Prostatectomy	0	1.11
70	NO	66	98.41	T3b	0	0	5	9	5	4	neuroendocrine	TURP	2.4	2.46
72	NO	70	9.4	T3b	1	1	5	10	5	5	no	Biopsy	0	3.3
73	NO	71	67.06	T4	1	1	2	7	3	4	no	TURP	NA	NA
74	NO	69	5000	T3b	1	1	5	9	4	5	no	Biopsy	6.3	0.86
75	NO	56	15.8	T3a	0	0	4	8	4	4	ductal	Prostatectomy	7.9	4.1
76	NO	68	603.7	T4	1	1	5	9	5	4	no	Prostatectomy	5.6	4
77	NO	61	151	T4	1	1	5	9	5	4	no	Biopsy	18.1	1.64
78	NO	86	144	T3b	1	1	4	8	4	4	no	Biopsy	7.1	2.56
79	NO	59	125	T3b	1	1	5	10	5	5	no	Biopsy	6.3	6.5
82	NO	64	5000	T4	1	1	4	8	4	4	no	Biopsy	3.1	5.08
83	NO	71	66	T3b	1	0	5	10	5	5	no	Prostatectomy	NA	NA
84	NO	64	42	T3b	1	0	5	9	4	5	no	Prostatectomy	NA	NA
88	NO	60	20.4	T2c	0	0	4	8	4	4	ductal	Prostatectomy	NA	NA
89	NO	65	21	T3b	0	0	5	9	4	5	no	Prostatectomy	NA	NA
90	NO	71	29	T2c	0	0	3	7	4	3	no	Prostatectomy	NA	NA
91	NO	71	6.3	T3a	0	0	2	7	3	4	no	Prostatectomy	0	5.62
92	NO	50	15.25	T2c	0	0	2	7	3	4	no	Prostatectomy	NA	NA
93	NO	74	85.2	T3a	0	0	5	9	4	5	ductal	Prostatectomy	NA	NA
94	NO	60	31.9	T3b	1	0	2	7	3	4	no	Prostatectomy	NA	NA
95	NO	72	6.7	T2c	0	0	2	7	3	4	no	Prostatectomy	NA	NA
96	NO	68	3080	T3a	1	1	4	8	4	4	no	Biopsy	NA	NA
97	NO	55	5.47	T3a	0	0	3	7	4	3	no	Prostatectomy	NA	NA
98	NO	82	24.9	T3a	0	0	3	7	4	3	no	Prostatectomy	NA	NA
99	NO	70	44.8	T3a	0	0	5	9	4	5	no	Prostatectomy	0	6.82
100	NO	67	32	T3b	0	0	4	8	4	4	ductal	Prostatectomy	0	4.55
101	NO	72	3398	T4	1	1	5	9	5	4	no	Biopsy	NA	NA
102	NO	59	2.4	T3a	0	0	4	8	4	4	ductal	Prostatectomy	NA	NA
103	NO	54	13	T3b	0	0	3	7	4	3	no	Prostatectomy	NA	NA
104	NO	65	19.2	T3a	0	0	5	9	4	5	no	Prostatectomy	NA	NA
105	NO	67	3.21	T4	1	1	5	9	5	4	ductal	Biopsy	5.5	3.7
106	NO	65	4.75	T3a	0	0	1	6	3	3	no	Prostatectomy	0	1.11
108	NO	69	4.56	T3a	0	0	5	9	5	4	no	Prostatectomy	7.5	3.39
109	NO	53	33.1	T3b	1	0	5	9	5	4	ductal	Prostatectomy	0	8.14
110	NO	63	94	T3b	1	0	5	9	4	5	no	Biopsy	4.7	1.71
111	NO	49	38.7	T3b	1	0	5	9	5	4	no	Prostatectomy	4.8	1.15
112	NO	57	14.2	T3b	0	0	5	9	5	4	no	Prostatectomy	3.1	4.5
113	NO	72	461	T3b	1	1	3	7	4	3	no	Biopsy	3.9	1.64
114	NO	66	745	T3b	0	1	1	6	3	3	no	Biopsy	4.7	3.31
115	NO	59		T3b	0	1	2	7	3	4	no	Biopsy	1.6	3.28
116	NO	72	80.28	T3b	0	0	5	9	5	4	no	Prostatectomy	1.6	2.56
117	NO	58	94	T3a	1	1	4	8	4	4	ductal	Biopsy	1.6	0.83
118	NO	44	11.4	T4	1	0	5	9	5	4	no	Prostatectomy	6.3	4.46
119	NO	55	36.5	T3b	1	0	1	6	3	3	no	Prostatectomy	3.1	1.64
121	NO	66	6.59	T2c	0	0	3	7	4	3	no	Prostatectomy	9.5	0.9
122	NO	71	2.49	T2b	0	0	3	7	4	3	no	Prostatectomy	2.4	4.24
123	NO	69	23.3	T3b	0	0	3	7	4	3	no	Prostatectomy	0.8	0.84
124	NO	61	8.32	T2b	0	0	3	7	4	3	no	Prostatectomy	3.9	0
125	NO	61	4.56	T2b	0	0	2	7	3	4	no	Prostatectomy	2.4	5.13
17	YES	43	24.4	T4	1	1	5	9	5	4	no	Biopsy	NA	NA
24	YES	71	59	T3a	0	0	5	9	5	4	no	TURP	NA	2.22
26	YES	54	90.64	T3b	0	0	5	10	5	5	no	TURP	NA	NA
38	YES	65	5.56	T2c	0	0	2	7	3	4	no	Prostatectomy	NA	NA
39	YES	65	9.44	T2b	0	0	4	8	4	4	ductal	Prostatectomy	NA	NA
46	YES	62	28.8	T3a	0	1	5	9	4	5	no	Prostatectomy	NA	NA
49	YES	56	24	T3b	0	0	2	7	3	4	no	Prostatectomy	NA	NA
54	YES	43	8.82	T2c	0	0	1	6	3	3	no	Prostatectomy	7.1	2.54
58	YES	66	185.7	T3b	1	1	5	9	4	5	no	Prostatectomy	NA	NA
66	YES	77	70.49	T3b	0	1	5	10	5	5	neuroendocrine	TURP	NA	NA
71	YES	80	400	T3b	1	1	5	9	5	4	no	Biopsy	NA	NA
80	YES	67	682	T3b	0	0	5	9	5	4	no	Biopsy	NA	NA
81	YES	60	8.7	T3b	0	0	5	9	4	5	no	Prostatectomy	NA	NA
85	YES	65	40	T3b	1	1	5	9	5	4	no	Prostatectomy	NA	NA
86	YES	56	7.09	T3b	0	0	5	9	4	5	no	Prostatectomy	30.8	14.63
87	YES	72	34.9	T3a	0	0	5	9	4	5	no	Prostatectomy	NA	NA
107	YES	65	51.7	T3a	0	0	3	7	4	3	no	Prostatectomy	NA	3.26
120	YES	88	27	T3a	1	1	5	10	5	5	small cell	TURP	11.8	0.98
126	YES	63	40.4	T4	1	1	4	8	4	4	no	TURB	12.6	3.42
